# Supplementary material for: Machine Learning Approach with Harmonized Multinational Datasets for Enhanced Prediction of Hypothyroidism in Patients with Type 2 Diabetes
Source: Diagnostics (Basel). 2024 May 31;14(11):1152. doi: 10.3390/diagnostics14111152 (PMC11172278; doi:10.3390/diagnostics14111152)
Supplement: Supplementary file 1 [file diagnostics-14-01152-s001.zip]

Archive with 1 entries (1 files):
- diagnostics-3018935-supplementary.pdf
